# Supplementary material for: Cost-consequence analysis of ambulatory clinic- and home-based multidrug-resistant tuberculosis management models in Eswatini
Source: PLoS One. 2024 Apr 2;19(4):e0301507. doi: 10.1371/journal.pone.0301507 (PMC10986922; doi:10.1371/journal.pone.0301507)
Supplement: S3 Appendix — (XLSX) [file pone.0301507.s004.xlsx]

## Sheet: Lubombo
File #	Rx Outcome	Intensive Durn	Continuation Dur	Admission	OPD Visits	Injection Admin Clinic	DOT Family Att	Smear	GeneXpert	MGIT	Culture	CXR	ECG	Audiometry	KFTs	HTC	CD4 Count	Viral load	CTX/Dapsone	TDF/3TC/EFV	TDF/3TC/NVP	Pregnancy test	LFTs	FBC	TSH	LP	Pyridoxine	Folate	FeSO4	Ondansetron	Metoclopromide	Plumby nut	Slow K	Mg Gluconate	Levothyroxine	Diclofenac gel	Diclofenac	Fluconazole	MVTs	Paracetamol	Brufen	AMT
1	Cured	252	470	51	22	140	467	1	1	1	1	2	0	0	5	0	1	1	11	23	0	0	8	1	6	0	5	0	2	0	0	0	2	1	6	0	0	4	2	0	0	0
2	Cured	234	489	43	23	139	461	1	1	1	2	1	0	1	4	1	1	1	12	0	24	1	2	2	4	0	3	0	1	0	0	4	1	3	0	0	0	0	1	7	0	0
3	Cured	238	479	24	23	132	470	1	1	1	5	0	0	0	5	0	1	1	15	23	0	0	9	5	7	0	1	0	0	1	0	0	0	5	0	2	4	4	0	0	0	2
4	Cured	236	500	68	23	150	459	1	1	2	4	1	1	0	5	0	2	2	20	24	0	1	2	4	3	0	2	0	2	1	1	0	2	0	7	1	4	0	2	2	0	1
5	Cured	238	421	12	24	171	423	1	1	1	5	2	0	0	4	0	1	1	17	22	0	0	5	5	1	0	2	0	1	0	1	4	1	0	0	2	4	4	1	0	0	2
6	Cured	244	460	12	24	123	452	1	1	1	5	2	0	1	4	1	0	0	0	0	0	0	4	5	5	0	2	0	0	1	0	0	0	7	0	1	0	0	0	0	0	1
7	Cured	242	430	34	23	119	439	1	1	1	4	1	0	0	4	0	1	2	14	22	0	0	5	4	3	0	2	0	1	3	1	4	1	0	0	1	1	0	1	0	3	1
8	Cured	234	429	76	22	144	489	1	1	1	4	2	1	1	3	1	2	1	18	21	0	1	5	4	1	1	2	0	0	1	3	0	0	2	0	1	5	0	0	0	0	1
9	Cured	252	450	45	23	152	501	1	1	1	3	1	0	1	1	1	0	0	0	0	0	0	4	4	2	0	3	0	1	0	1	4	1	1	0	0	3	4	1	0	0	0
10	Cured	251	489	35	23	131	476	1	1	1	3	2	0	0	5	0	1	1	16	0	24	0	4	3	2	0	4	2	2	2	0	0	2	0	0	1	1	0	2	0	0	1
11	Cured	261	490	34	23	144	431	1	1	1	1	1	0	1	3	1	0	0	0	0	0	1	4	1	2	0	2	2	2	0	2	0	2	2	8	3	0	0	2	0	0	3
12	Cured	244	478	28	24	151	419	1	1	1	5	2	0	1	1	1	1	1	12	24	0	0	3	5	2	0	3	2	1	3	0	0	1	1	0	1	4	0	1	7	0	1
13	Cured	243	490	43	23	142	438	1	1	1	3	2	0	0	2	0	2	2	11	0	24	0	1	3	2	0	2	3	2	1	3	4	2	0	0	0	2	0	2	0	0	0
14	Cured	246	499	22	24	154	502	1	1	1	1	1	0	0	2	0	1	2	10	0	24	0	5	1	3	0	2	4	0	1	1	0	0	1	0	2	2	4	0	0	0	2
15	Cured	245	430	29	23	131	445	1	1	1	2	2	0	1	2	1	2	1	9	0	24	0	3	2	4	0	2	2	0	3	1	0	0	0	0	0	1	0	0	3	0	0
16	Cured	251	432	32	23	143	443	1	1	1	2	0	0	0	2	0	2	2	11	23	0	0	1	2	2	0	2	3	2	0	3	0	2	1	0	3	0	0	2	4	0	3
17	Cured	265	427	22	23	132	474	1	1	1	2	0	1	0	2	0	1	0	0	0	0	1	2	2	2	0	3	2	1	2	0	0	1	2	0	1	0	4	1	7	0	1
18	Cured	245	466	24	24	143	439	1	1	1	2	2	0	1	3	1	0	0	0	0	0	0	2	2	3	1	2	2	2	2	2	4	2	2	0	1	2	4	2	0	0	1
19	Cured	243	444	18	23	147	467	1	1	1	2	1	0	0	4	0	1	2	19	23	0	0	2	2	4	0	4	2	1	1	2	0	1	1	0	3	0	4	1	0	0	3
20	Cured	239	453	3	24	145	481	1	1	1	3	2	0	0	2	0	0	1	18	0	23	0	2	3	2	0	4	2	2	0	1	0	2	2	0	0	0	0	2	0	0	0
21	Cured	254	480	26	24	149	476	1	1	1	4	1	0	0	2	0	2	2	15	0	23	0	2	4	1	0	5	3	2	0	0	4	12	0	0	2	2	0	0	0	0	2
22	Cured	245	487	44	23	141	488	1	1	1	2	2	0	1	3	1	1	1	16	24	0	0	3	2	2	0	3	2	3	2	0	4	0	0	0	2	1	4	0	6	0	2
23	Cured	249	432	28	23	144	494	1	1	1	3	2	1	0	4	0	2	2	10	23	0	1	4	2	5	0	3	4	2	0	2	4	0	2	0	1	2	1	0	2	0	1
24	Cured	232	433	65	22	132	479	1	1	1	2	1	0	0	2	0	0	0	0	0	0	0	2	3	4	0	4	4	2	0	0	0	0	1	0	0	1	0	0	0	0	0
25	Cured	244	466	43	23	140	481	1	1	1	2	1	0	1	1	1	2	1	10	0	0	0	2	4	5	0	5	0	2	2	0	0	0	2	0	0	3	0	0	0	0	0
26	Cured	244	476	19	24	139	486	1	1	1	2	2	0	0	2	0	2	1	12	24	0	0	3	2	5	2	5	0	2	1	2	4	0	1	0	2	1	0	0	0	5	2
27	Cured	239	456	46	23	132	489	1	1	1	2	1	0	1	5	1	0	0	0	0	0	0	4	1	4	0	5	0	3	2	1	1	0	2	0	0	0	0	0	0	0	0
28	Cured	248	444	30	23	150	487	1	1	1	3	1	1	0	4	0	1	1	12	24	0	1	2	2	4	0	3	0	2	1	2	0	0	0	0	0	1	4	0	0	0	0
29	Cured	245	435	17	23	171	498	1	1	1	2	2	0	1	5	1	2	1	12	0	23	0	1	5	4	0	3	0	4	3	1	0	0	0	0	2	2	0	0	0	0	2
30	Cured	229	453	22	23	123	502	1	1	1	4	2	0	0	5	0	1	2	17	23	0	0	2	4	3	0	3	0	4	1	3	0	0	0	6	1	1	0	4	0	0	1
31	Cured	250	432	19	23	119	498	1	1	1	4	2	1	0	4	0	1	2	15	0	0	0	5	5	1	0	3	0	5	0	1	0	0	0	0	2	2	0	0	0	0	2
32	Cured	234	489	28	24	144	500	1	1	1	5	1	0	0	4	0	2	2	19	24	0	0	4	5	5	1	3	0	3	1	0	4	0	0	0	1	2	0	0	0	0	1
33	Cured	263	489	40	23	152	489	1	1	1	3	1	0	1	4	1	0	0	0	0	0	0	5	4	3	0	3	0	3	2	1	0	0	0	0	3	1	0	0	0	0	3
34	Cured	254	498	26	24	131	478	1	1	1	3	1	0	0	3	0	2	1	19	0	24	0	5	4	1	0	4	3	4	1	2	0	5	0	0	1	0	0	0	0	0	1
35	Cured	247	502	32	23	144	482	1	1	1	4	2	0	0	1	0	1	1	16	23	0	0	4	4	2	0	3	3	5	1	1	0	0	0	0	0	0	0	0	0	0	0
36	Cured	244	498	65	23	151	491	1	1	1	5	2	0	0	5	0	1	2	16	23	0	0	4	3	2	0	5	3	5	0	1	0	0	0	0	1	2	0	0	0	4	1
37	Completed	244	432	66	23	142	467	1	1	1	5	1	0	0	3	0	1	2	12	24	0	0	4	1	2	0	4	3	5	1	0	4	0	0	0	2	0	0	2	0	4	2
38	Completed	239	443	43	23	154	461	1	1	1	5	1	1	1	1	1	0	0	0	0	0	1	3	5	2	0	4	4	3	3	1	0	0	0	0	0	0	0	0	2	4	0
39	Completed	236	478	35	23	131	470	1	1	1	3	2	0	0	2	0	2	1	16	0	0	0	1	3	2	0	3	3	3	1	3	0	0	0	0	0	2	0	0	0	0	0
40	Completed	245	467	31	23	143	459	1	1	1	3	2	0	0	2	0	1	2	17	24	0	0	5	1	3	0	4	5	3	0	1	4	0	4	7	0	1	0	2	0	0	0
41	Completed	254	452	29	23	132	423	1	1	1	3	1	0	1	2	1	0	0	0	0	0	0	3	2	4	0	4	4	3	2	0	4	0	0	0	0	2	0	1	2	4	0
42	Completed	250	439	38	23	143	452	1	1	1	3	1	0	1	2	1	0	0	0	0	0	0	1	2	2	2	2	4	3	0	2	4	0	2	0	0	1	0	2	1	1	0
43	Completed	254	460	64	22	147	439	1	1	1	3	1	0	1	2	1	2	1	18	22	0	0	2	2	1	0	5	3	3	3	0	0	0	1	0	2	3	0	1	2	0	2
44	Completed	245	498	0	24	145	489	1	1	1	3	2	1	0	3	0	1	1	16	0	0	1	2	2	2	0	4	4	4	1	3	1	0	1	0	1	1	0	3	1	0	0
45	Completed	247	506	27	23	149	501	1	1	1	4	2	0	0	4	0	1	2	16	0	23	0	2	2	5	0	5	4	3	1	1	0	5	0	9	2	0	5	1	3	0	0
46	Completed	244	443	22	23	141	476	1	1	1	3	2	0	1	2	1	0	0	0	0	0	0	2	3	4	0	5	2	5	3	1	0	0	1	0	1	1	0	0	1	0	0
47	Completed	235	423	76	22	144	431	1	1	1	5	2	0	1	1	1	0	0	0	0	0	0	2	4	5	0	4	5	4	0	3	1	0	3	0	0	2	2	1	0	4	0
48	Completed	239	427	0	22	132	419	1	1	2	4	2	0	0	2	0	2	2	11	0	22	0	3	2	5	1	4	4	4	2	0	0	8	1	0	0	1	1	2	1	0	0
49	Completed	248	463	72	22	140	438	1	1	1	4	2	0	0	5	0	2	2	10	22	0	1	4	1	4	0	4	5	3	2	2	0	0	0	6	0	5	1	3	0	0	0
50	Completed	245	467	32	23	139	502	1	1	1	3	0	0	0	4	0	2	2	9	0	0	0	2	2	4	0	3	5	4	1	2	1	0	2	0	0	3	0	1	0	0	2
51	Completed	254	461	43	23	132	445	1	1	1	4	2	3	0	5	0	2	0	0	0	0	3	1	5	4	0	3	4	4	0	1	0	0	0	3	0	1	1	0	0	6	0
52	Completed	250	470	22	23	150	443	1	1	1	4	1	0	1	5	1	0	0	0	0	0	0	2	4	3	0	2	4	2	0	0	0	0	3	0	0	0	3	1	4	0	0
53	Completed	254	459	34	23	171	474	1	1	1	2	1	0	0	4	0	0	1	21	23	0	0	5	5	1	0	1	4	5	2	0	1	0	1	0	0	4	1	2	0	7	2
54	Completed	250	423	34	22	123	439	1	1	1	5	2	0	0	4	0	2	1	19	0	0	0	4	5	5	1	5	3	4	0	2	1	0	1	0	0	5	0	0	0	0	1
55	Completed	252	452	0	23	119	467	1	1	1	4	0	0	0	4	0	1	2	18	0	23	0	5	4	3	0	3	3	5	0	0	0	2	3	0	0	0	2	2	4	0	2
56	Completed	250	439	40	23	144	481	1	1	1	5	2	0	1	3	1	0	0	0	0	0	0	5	4	1	0	1	2	5	2	0	0	0	0	0	0	0	0	0	4	0	0
57	Completed	244	489	0	24	152	476	1	1	1	5	2	0	0	1	0	2	2	16	24	0	0	4	4	2	0	2	1	4	1	2	0	0	2	0	0	0	3	0	4	0	1
58	Completed	240	501	37	23	131	488	1	1	1	4	1	2	1	5	1	0	1	10	0	0	2	4	3	2	0	2	5	4	2	1	4	0	2	1	0	0	1	2	0	0	0
59	Completed	242	499	17	24	144	494	1	1	1	4	2	0	0	3	0	2	0	0	0	0	0	4	1	2	0	2	3	4	1	2	0	0	1	0	4	7	1	1	1	0	0
60	Completed	246	431	27	22	151	479	1	1	1	4	1	1	1	1	1	0	0	0	0	0	1	3	5	2	0	2	1	3	1	1	0	0	0	0	0	1	0	2	5	11	1
61	Completed	239	419	68	22	142	481	1	1	1	3	0	0	0	2	0	1	2	12	21	0	0	1	3	2	0	2	2	3	1	3	0	0	0	0	0	0	0	1	3	0	0
62	Completed	238	438	34	23	154	486	1	1	1	3	1	0	0	2	0	2	2	9	22	0	0	5	1	3	0	3	2	2	0	1	0	0	2	1	4	0	0	3	1	0	2
63	Completed	239	502	16	24	131	489	1	1	1	2	2	0	0	2	0	1	1	12	0	0	0	3	2	4	0	4	2	1	1	0	4	0	0	0	0	0	2	1	0	0	4
64	Completed	240	445	0	23	143	487	1	1	1	1	2	0	1	2	1	0	0	0	0	0	0	1	2	2	1	2	2	5	3	1	0	0	0	4	4	0	0	0	0	4	23
65	Completed	240	443	0	23	132	498	1	1	1	5	1	0	0	2	0	1	1	17	0	0	0	2	2	2	0	3	2	3	1	1	0	0	2	0	0	0	0	2	0	4	0
66	Completed	241	474	23	23	143	502	1	1	1	3	2	0	0	3	0	2	2	15	23	0	0	2	2	1	0	2	3	1	0	1	4	0	1	0	4	0	0	0	2	4	0
67	Failed	232	165	200	19	147	115	1	1	1	1	1	2	1	4	1	0	0	0	0	0	2	2	2	2	0	2	4	2	2	0	4	0	2	4	0	0	0	2	0	0	2
68	Failed	189	0	32	23	145	0	1	1	2	2	2	0	0	2	0	1	2	15	0	0	0	2	3	5	0	2	2	2	0	1	4	0	1	0	0	0	0	1	4	0	2
69	Failed	237	210	28	24	149	210	1	1	1	2	1	0	0	2	0	2	2	13	24	0	0	2	4	4	0	2	3	2	3	3	0	0	3	4	0	0	0	2	0	0	1
70	Failed	165	0	65	24	141	0	1	1	1	2	2	2	1	1	1	0	0	0	0	0	2	3	2	5	0	3	2	2	1	1	1	0	1	0	4	0	0	1	0	0	0
71	Failed	102	0	35	24	144	0	1	1	1	2	2	0	0	2	0	2	2	16	14	0	0	4	2	5	0	2	2	2	1	0	0	0	0	4	0	0	0	3	0	0	0
72	Failed	240	342	37	24	132	300	1	1	1	2	1	0	0	5	0	1	0	0	0	0	0	2	1	4	0	4	2	3	3	2	1	0	1	0	0	0	0	1	0	0	2
73	Failed	200	0	0	24	140	0	1	1	1	3	2	0	1	4	1	0	0	0	0	0	0	2	2	4	0	4	2	4	0	0	1	0	1	0	0	7	1	0	4	0	0
74	Died	43	0	54	23	139	0	1	1	1	4	0	0	1	5	1	3	2	13	0	23	0	1	5	4	0	5	3	2	2	3	0	2	1	0	0	0	3	1	0	0	0
75	Died	244	236	88	24	132	231	1	1	1	2	0	1	0	5	0	0	1	17	0	0	1	2	4	3	0	3	2	3	2	1	0	0	0	4	4	0	0	1	2	4	0
76	Died	132	0	121	20	150	0	1	1	1	3	2	0	1	4	1	2	2	20	10	0	0	5	5	1	0	3	4	2	1	1	1	0	1	0	0	4	0	2	1	1	0
77	Died	239	11	65	22	171	6	1	1	1	2	1	0	0	4	0	2	1	14	11	0	0	4	5	5	0	4	4	2	0	3	0	0	3	0	0	0	0	1	2	0	0
78	Died	241	234	40	23	123	221	1	1	1	2	2	2	1	4	1	0	2	18	0	0	2	5	4	3	0	5	5	2	0	0	1	0	1	0	4	0	0	3	1	0	0
79	Died	242	55	39	23	119	45	1	1	1	2	1	0	0	3	0	3	2	16	23	0	0	5	4	1	0	5	3	2	2	2	0	0	0	0	4	4	0	1	3	0	0
80	Died	240	66	49	23	144	62	1	1	1	2	2	0	1	1	1	2	1	16	14	0	0	4	4	2	0	5	3	3	0	2	1	0	2	4	4	0	0	0	1	0	0
81	Died	238	100	78	22	152	100	1	1	1	3	2	0	0	5	0	0	1	24	9	0	0	4	3	2	0	3	4	2	0	1	0	0	0	0	0	4	0	1	0	4	0
82	Died	87	0	22	23	131	0	1	1	2	2	1	0	0	3	0	3	2	12	13	0	0	4	1	2	0	3	5	4	2	0	0	0	3	0	0	0	0	2	1	0	0
83	Died	253	321	78	22	144	321	1	1	1	4	1	0	1	1	1	0	1	11	0	0	0	3	5	2	0	3	5	4	1	0	1	0	1	4	4	4	0	3	0	0	0
84	Died	156	0	29	23	151	0	1	1	1	4	2	0	0	2	0	4	1	10	0	10	0	1	3	2	0	3	5	5	2	2	0	4	1	4	1	0	0	1	0	0	2
85	Died	249	41	34	23	142	41	1	1	1	5	1	1	0	2	0	2	2	9	12	0	1	5	1	3	0	9	3	3	1	0	0	0	3	4	0	0	0	0	0	6	0
86	Died	247	214	96	23	154	214	1	1	1	3	1	0	1	2	1	2	2	11	16	0	0	3	2	4	0	11	3	3	3	0	0	0	0	0	0	0	0	1	4	0	0
87	Defaulted	250	344	54	23	131	344	1	1	1	3	2	0	1	2	1	2	2	16	18	0	0	1	2	2	0	16	3	4	1	2	0	0	2	0	0	4	0	2	0	5	2
88	Defaulted	248	201	76	15	143	201	1	1	2	4	2	0	0	2	0	4	1	12	13	0	0	2	2	1	0	12	3	5	0	1	0	0	2	4	0	0	2	0	0	0	1
89	Defaulted	245	407	28	4	132	407	1	1	2	5	2	0	0	3	0	0	1	10	0	14	0	2	2	2	0	10	1	5	1	2	4	9	1	1	4	0	0	2	4	0	2
90	Defaulted	254	311	62	4	143	311	1	1	2	5	1	0	1	4	1	0	0	0	0	0	0	2	2	7	0	18	5	0	2	1	0	0	0	0	0	0	0	0	4	0	0
91	Defaulted	250	310	43	16	147	310	1	1	2	5	1	0	0	2	0	2	2	15	16	0	0	2	3	5	0	15	0	3	0	3	0	0	0	0	0	0	0	0	4	0	1
92	Defaulted	244	108	78	13	145	108	1	1	2	3	1	1	1	1	1	1	2	16	12	0	1	2	4	7	0	16	0	3	0	1	0	0	2	0	0	4	0	2	0	0	0
93	Defaulted	240	120	53	14	149	120	1	1	2	3	2	0	1	2	1	1	1	10	14	0	0	3	2	5	0	10	0	3	0	0	0	4	0	0	0	0	1	1	1	0	0
94	Defaulted	239	289	21	3	141	289	1	1	2	3	2	0	0	7	0	2	1	12	3	0	0	4	1	3	1	12	0	3	0	1	4	0	0	4	4	0	0	2	5	5	1
95	Defaulted	243	197	110	14	144	197	1	1	1	3	1	0	0	5	0	2	2	10	0	14	0	2	2	3	0	10	2	0	0	2	0	3	2	0	0	4	0	1	3	0	0
96	Defaulted	239	267	72	16	132	267	1	1	1	3	1	0	1	7	1	2	2	12	14	0	0	1	1	4	0	12	0	0	2	0	0	0	1	0	0	4	0	3	1	0	2

## Sheet: Shiselweni
File #	Rx Outcome	Intensive Durn	Continuation Dur	Admission	OPD Visits	Injection Admin CTS	DOT Family Att	Smear	GeneXpert	MGIT	Culture	CXR	ECG	Audiometry	KFTs	HbsAg	HTC	CD4 Count	Viral load	Pregnancy test	LFTs	FBC	TSH	LP	Pyridoxine	CTX/Dapsone	TDF/3TC/EFV	TDF/3TC/NVP	Folate	FeSO4	Ondansetron	Metoclopromide	Plumby nut	Slow K	Mg Gluconate	Levothyroxine	Diclofenac gel	Diclofenac	Fluconazole	MVTs	Paracetamol	Brufen	AMT
1	Cured	230	470	18	23	212	462	1	1	1	23	1	2	1	11	1	0	2	3	0	11	1	11	0	11	11	23	0	15	23	0	0	0	0	1	23	4	0	4	0	0	0	0	4
2	Cured	243	489	28	24	215	489	1	1	1	24	2	1	1	12	1	1	3	2	0	12	2	12	0	12	12	0	24	20	0	0	0	4	14	3	0	3	0	0	0	7	0	0	0
3	Cured	239	479	24	23	215	479	1	1	1	23	5	0	0	15	1	0	2	3	0	15	5	15	0	15	15	23	0	17	23	1	0	0	0	5	0	0	4	4	0	0	0	0	1
4	Cured	260	500	68	24	192	500	1	1	2	24	4	1	1	20	1	0	1	3	1	20	4	20	0	20	20	24	0	20	0	1	1	0	0	0	22	14	4	0	0	14	0	0	5
5	Cured	252	421	0	22	252	421	1	1	1	22	5	2	3	17	1	0	3	2	0	17	5	17	0	17	17	22	0	14	0	0	1	4	0	0	0	0	4	4	0	0	0	0	3
6	Cured	234	460	9	23	225	460	1	1	1	23	5	2	1	20	1	1	3	3	0	20	5	20	0	20	20	23	0	18	24	1	0	0	0	7	0	0	0	0	14	0	0	0	1
7	Cured	243	430	34	22	209	430	1	1	1	22	4	1	0	14	1	0	3	3	0	14	4	14	0	14	14	22	0	16	23	3	1	4	0	0	0	0	1	0	0	0	23	0	0
8	Cured	236	429	0	21	236	429	1	1	1	21	4	2	2	18	1	1	1	3	1	18	4	18	0	18	18	21	0	16	0	1	3	0	0	14	0	0	5	0	0	0	0	14	4
9	Cured	238	450	5	23	233	450	1	1	1	23	4	1	0	16	1	1	1	3	0	16	4	16	0	16	16	23	0	24	2	0	1	4	0	0	0	0	3	4	14	0	0	0	2
10	Cured	244	489	7	24	237	489	1	1	1	24	3	2	3	16	1	0	2	2	0	16	3	16	0	16	16	0	24	12	24	2	0	0	14	0	0	0	1	0	14	0	0	0	2
11	Cured	242	490	17	24	225	490	1	1	1	24	1	1	1	24	1	1	5	3	0	24	1	24	0	24	24	24	0	11	24	0	2	0	0	0	23	0	0	0	14	0	0	14	1
12	Cured	234	478	28	24	206	478	1	1	1	24	5	2	1	12	1	1	1	3	0	12	5	12	0	12	12	24	0	10	24	3	0	0	0	0	0	14	4	0	0	14	0	14	0
13	Cured	252	490	43	24	209	480	1	1	1	24	3	2	3	11	1	0	2	3	0	11	3	11	0	11	11	0	24	9	0	1	3	4	14	0	0	0	2	0	0	0	0	14	0
14	Cured	231	499	12	24	219	499	1	1	1	24	1	1	0	10	1	0	3	3	0	10	1	10	0	10	10	0	24	11	23	1	1	0	14	0	0	0	2	4	0	0	0	0	2
15	Cured	261	430	9	23	252	430	1	1	1	23	2	2	2	9	1	1	2	2	0	9	2	9	0	9	9	0	24	23	0	3	1	0	14	0	0	14	1	0	0	14	0	0	0
16	Cured	244	432	32	23	212	429	1	1	1	23	2	0	2	11	1	0	2	3	0	11	2	11	0	11	11	23	0	0	24	0	3	0	0	14	0	14	0	0	23	14	0	0	0
17	Cured	240	427	22	23	218	427	1	1	1	23	2	0	1	16	1	0	2	3	1	16	2	16	0	16	16	23	0	23	23	2	0	0	0	0	0	14	0	4	23	14	0	0	2
18	Cured	246	466	24	24	222	466	1	1	1	24	2	2	0	18	1	1	0	0	0	18	2	18	0	18	18	0	0	0	20	2	2	4	0	0	0	0	2	4	0	0	0	23	1
19	Cured	243	444	8	23	235	444	1	1	1	23	2	1	0	19	1	0	3	3	0	19	2	19	0	19	19	23	0	0	17	1	2	0	0	14	0	0	0	4	0	0	0	23	2
20	Cured	241	453	0	24	241	453	1	1	1	24	3	2	2	18	1	0	1	3	0	18	3	18	0	18	18	0	23	24	20	0	1	0	23	14	0	0	0	0	0	0	0	0	1
21	Cured	238	480	26	24	212	480	1	1	1	24	4	1	0	15	1	0	2	3	0	15	4	15	0	15	15	0	23	23	14	0	0	4	23	14	0	0	2	0	0	0	0	0	3
22	Cured	239	487	44	24	195	457	1	1	1	24	2	2	0	16	1	1	3	1	0	16	2	16	0	16	16	24	0	0	18	2	0	4	0	0	0	23	1	4	0	23	0	0	1
23	Cured	250	432	28	23	222	432	1	1	1	23	3	2	2	10	1	0	4	3	1	10	2	10	0	10	10	23	0	0	16	0	2	4	0	0	0	23	2	1	0	23	0	0	0
24	Cured	254	433	42	21	212	433	1	1	1	21	2	1	1	12	1	0	0	0	0	12	3	12	0	12	12	0	0	24	16	0	0	0	0	0	0	0	1	0	0	0	0	0	1
25	Cured	256	466	16	23	240	466	1	1	1	23	2	1	2	10	1	1	0	0	0	10	4	10	0	10	10	0	0	24	24	2	0	0	0	0	0	0	3	0	0	0	0	2	2
26	Cured	234	476	19	24	215	476	1	1	1	24	2	2	1	12	1	0	5	1	0	12	2	12	2	12	12	24	0	24	12	1	2	4	0	23	0	0	1	0	0	0	23	2	1
27	Cured	234	456	9	24	225	456	1	1	1	24	2	1	3	9	1	1	0	1	0	9	1	9	0	9	9	24	0	0	11	2	1	1	0	23	0	0	0	0	0	0	0	1	2
28	Cured	261	444	30	24	231	444	1	1	1	24	3	1	1	12	1	0	2	2	1	12	2	12	0	12	12	24	0	23	10	1	2	0	0	0	0	0	1	4	0	0	0	0	2
29	Cured	235	435	21	23	214	435	1	1	1	23	2	2	0	12	1	1	0	0	0	12	5	12	0	12	12	0	0	0	9	3	1	0	0	0	0	2	2	0	0	0	0	0	1
30	Cured	245	453	22	23	223	453	1	1	1	23	4	2	1	17	1	0	2	1	0	17	4	17	0	17	17	23	0	24	11	1	3	0	0	0	23	2	1	0	14	0	0	2	0
31	Cured	243	432	19	23	224	432	1	1	1	23	4	2	2	15	1	0	0	0	1	15	5	15	0	15	15	0	0	23	9	0	1	0	0	0	0	1	2	0	0	0	0	0	0
32	Cured	234	489	28	24	206	489	1	1	1	24	5	1	1	19	1	0	3	1	0	19	5	19	0	19	19	24	0	24	11	1	0	4	0	0	0	0	2	0	0	0	0	0	2
33	Cured	263	489	40	23	223	467	1	1	1	23	3	1	1	15	1	1	2	1	0	15	4	15	0	15	15	23	0	0	4	2	1	0	0	0	0	0	1	4	0	0	0	2	0
34	Cured	254	498	22	24	232	498	1	1	1	24	3	1	0	19	1	0	2	2	0	19	4	19	0	19	19	0	24	0	7	1	2	0	14	0	0	2	0	0	0	0	0	1	0
35	Cured	256	502	30	23	226	502	1	1	1	23	4	2	2	16	1	0	3	1	0	16	4	16	0	16	16	23	0	0	6	1	1	0	0	0	0	0	0	0	0	0	0	2	2
36	Cured	255	498	27	23	228	498	1	1	1	23	5	2	3	16	1	0	0	3	0	16	3	16	0	16	16	23	0	0	15	0	1	0	0	0	0	0	2	14	0	0	4	23
37	Cured	245	432	19	24	226	432	1	1	1	24	5	1	1	12	1	0	2	2	0	12	1	12	0	12	12	24	0	0	20	1	0	4	0	0	0	2	0	18	2	0	4	0
38	Cured	245	443	25	23	220	443	1	1	1	23	5	1	0	15	1	1	4	3	1	15	5	15	0	15	15	23	0	0	17	3	1	0	0	0	0	1	0	16	0	2	4	0
39	Cured	265	478	35	24	230	478	1	1	1	24	3	2	0	16	1	0	0	0	0	16	3	16	0	16	16	0	0	0	20	1	3	0	0	0	0	2	2	16	0	0	0	0
40	Cured	245	467	19	24	226	467	1	1	1	24	3	2	1	17	1	0	1	2	0	17	1	17	0	17	17	24	0	0	14	0	1	4	0	14	22	1	1	24	2	0	0	0
41	Cured	243	452	29	23	214	452	1	1	1	23	3	1	1	20	1	1	3	3	0	20	2	20	0	20	20	23	0	0	18	2	0	4	0	0	0	3	2	12	1	2	4	0
42	Cured	239	439	38	23	201	430	1	1	1	23	3	1	0	14	1	1	2	3	0	14	2	14	2	14	14	23	0	0	16	0	2	4	0	2	0	1	1	11	2	1	1	0
43	Cured	254	460	64	22	190	460	1	1	1	22	3	1	0	18	1	1	1	3	0	18	2	18	0	18	18	22	0	23	16	3	0	0	0	1	0	0	3	10	1	2	0	0
44	Cured	245	498	0	24	245	498	1	1	1	24	3	2	0	16	1	0	0	0	1	16	2	16	0	16	16	0	0	0	24	1	3	1	0	1	0	1	1	9	3	1	0	0
45	Cured	249	506	27	23	222	506	1	1	1	23	4	2	2	16	1	0	1	1	0	16	2	16	0	16	16	0	23	0	12	1	1	0	23	0	9	2	0	11	1	3	0	0
46	Cured	248	443	0	23	248	443	1	1	1	23	3	2	2	24	1	1	0	0	0	24	3	24	0	24	24	0	0	22	11	3	1	0	0	1	0	1	1	9	0	1	0	0
47	Cured	247	423	0	22	247	423	1	1	1	22	5	2	0	12	1	1	1	1	0	12	4	12	0	12	12	22	0	0	10	0	3	1	0	3	0	11	2	11	1	0	4	0
48	Cured	244	427	0	22	244	427	1	1	2	22	4	2	1	11	1	0	3	2	0	11	2	11	0	11	11	0	22	11	9	2	0	0	22	1	0	4	1	4	2	1	0	0
49	Cured	244	463	72	22	172	463	1	1	1	22	4	2	1	10	1	0	1	1	0	10	1	10	0	10	10	22	0	16	11	2	2	0	0	0	12	7	5	0	3	0	0	0	0	0
50	Cured	239	467	20	23	219	467	1	1	1	23	3	0	1	9	1	0	0	0	0	9	2	9	0	9	9	0	0	21	24	1	2	1	0	2	0	6	3	0	1	0	0	2	0	0
51	Cured	248	461	28	23	220	461	1	1	1	23	4	2	2	11	1	0	2	1	3	11	5	11	0	11	11	23	0	19	0	0	1	0	0	0	14	15	1	0	0	0	12	0	0	0
52	Cured	245	470	0	23	245	470	1	1	1	23	4	1	1	16	1	1	0	0	0	16	4	16	0	16	16	0	0	18	0	0	0	0	0	3	0	20	0	0	1	4	0	0	4	4
53	Cured	254	459	34	23	220	459	1	1	1	23	2	1	1	21	1	0	2	3	0	21	5	21	0	21	21	23	0	15	0	2	0	1	0	1	0	3	4	0	2	0	14	2	0	0
54	Cured	250	423	34	22	216	423	1	1	1	22	5	2	2	19	1	0	0	0	0	19	5	19	1	19	19	0	0	16	0	0	2	1	0	1	0	7	14	2	0	0	0	1	0	0
55	Cured	252	452	0	23	252	452	1	1	1	23	4	0	1	18	1	0	3	3	0	18	4	18	0	18	18	0	23	10	0	0	0	0	23	3	0	14	0	0	2	4	0	2	0	4
56	Cured	250	439	40	22	210	439	1	1	1	22	5	2	3	15	1	1	5	3	0	15	4	15	0	15	15	22	0	12	0	2	0	0	0	0	0	12	0	0	0	4	0	0	0	4
57	Cured	244	489	0	24	244	489	1	1	1	24	5	2	1	16	1	0	1	2	0	16	4	16	0	16	16	24	0	10	0	1	2	0	0	2	0	16	0	0	0	4	0	1	4	4
58	Cured	242	501	37	23	205	501	1	1	1	23	4	1	3	10	1	1	0	0	2	10	3	10	0	10	10	0	0	12	0	2	1	4	0	2	11	0	0	0	2	0	0	0	0	0
59	Cured	242	499	17	24	225	476	1	1	1	24	4	2	1	12	1	0	4	3	0	12	1	12	0	12	12	24	0	9	0	1	2	0	0	1	0	4	23	1	1	1	0	0	0	1
60	Cured	246	431	27	22	219	431	1	1	1	22	4	2	0	10	1	1	0	0	1	10	5	10	0	10	10	0	0	12	0	1	1	0	0	0	0	0	23	0	2	5	11	1	4	0
61	Cured	239	419	68	21	171	419	1	1	1	21	3	2	1	12	1	0	3	1	0	12	3	12	0	12	12	21	0	12	23	1	3	0	0	0	0	0	0	0	1	3	0	0	4	0
62	Cured	238	438	34	22	204	438	1	1	1	22	3	2	1	9	1	0	3	2	0	9	1	9	0	9	9	22	0	0	0	0	1	0	0	2	12	4	0	0	3	1	0	2	4	1
63	Cured	239	502	16	24	223	502	1	1	1	24	2	0	1	12	1	0	0	0	0	12	2	12	0	12	12	0	0	0	0	1	0	4	0	0	0	0	0	2	1	0	0	4	0	0
64	Cured	240	445	0	23	240	445	1	1	1	23	1	2	0	12	1	1	1	1	0	12	2	12	1	12	12	23	0	0	22	3	1	0	0	0	4	4	0	14	0	0	4	23
65	Cured	240	443	0	23	240	443	1	1	1	23	5	2	0	17	1	0	0	0	0	17	2	17	0	17	17	0	0	0	0	1	1	0	0	2	0	0	0	18	2	0	4	0
66	Cured	241	474	23	23	218	474	1	1	1	23	3	2	0	15	1	0	2	1	0	15	2	15	0	15	15	23	0	0	0	0	1	4	0	1	0	4	0	16	0	2	4	0
67	Cured	254	439	10	22	244	439	1	1	1	22	1	1	0	19	1	1	3	1	2	19	2	19	0	19	19	22	0	3	0	2	0	4	0	2	4	0	0	1	2	0	0	2
68	Cured	239	467	23	23	216	467	1	1	2	23	2	2	0	15	1	0	0	0	0	15	3	15	0	15	15	0	0	0	0	0	1	4	0	1	0	0	0	2	1	4	0	2
69	Cured	237	481	28	24	209	481	1	1	1	24	2	0	0	13	1	0	1	1	0	13	4	13	0	13	13	24	0	0	0	3	3	0	0	3	4	0	0	1	2	0	0	1
70	Completed	236	476	0	24	236	476	1	1	1	24	2	2	3	16	1	1	0	0	2	16	2	16	0	16	16	0	0	0	0	1	1	1	0	1	0	4	0	1	1	0	0	0
71	Completed	245	488	18	24	227	488	1	1	1	23	2	0	0	16	1	0	2	1	0	16	2	16	0	16	16	23	0	0	3	1	0	0	0	0	4	0	0	1	3	0	0	0
72	Completed	240	494	37	24	203	494	1	1	1	24	2	2	0	12	1	0	1	1	0	12	1	12	0	12	12	24	0	0	0	3	2	1	0	1	0	0	0	0	1	0	0	2
73	Completed	241	479	0	24	241	479	1	1	1	24	3	2	0	13	1	1	0	0	0	13	2	13	0	13	13	0	0	3	0	0	0	1	0	1	0	0	14	1	0	4	0	0
74	Completed	247	481	71	23	176	481	1	1	1	23	4	1	0	13	1	1	3	2	0	13	5	13	0	13	13	0	23	0	8	2	3	0	23	1	0	0	0	3	1	0	0	0
75	Completed	244	486	0	24	244	486	1	1	1	22	2	2	0	17	1	0	0	0	1	17	4	17	0	17	17	0	0	0	0	2	1	0	0	0	4	4	0	12	1	2	4	0
76	Completed	243	489	28	23	215	489	1	1	1	23	3	1	1	20	1	1	2	3	0	20	5	20	0	20	20	23	0	0	0	1	1	1	0	1	0	0	4	11	2	1	1	0
77	Completed	239	489	23	23	216	487	1	1	1	23	2	1	3	14	1	0	2	2	0	14	5	14	0	14	14	23	0	5	2	0	3	0	0	3	0	0	0	10	1	2	0	0
78	Completed	241	498	40	23	201	498	1	1	1	23	2	2	1	18	1	1	0	0	2	18	4	18	0	18	18	0	0	0	9	0	0	1	0	1	0	4	0	9	3	1	0	0
79	Completed	242	502	39	23	203	502	1	1	1	23	2	1	0	16	1	0	3	3	0	16	4	16	0	16	16	23	0	0	4	2	2	0	0	0	0	4	4	11	1	3	0	0
80	Completed	240	498	49	23	191	498	1	1	1	23	2	1	2	16	1	1	2	3	0	16	4	16	0	16	16	23	0	6	9	0	2	1	0	2	4	4	0	9	0	1	0	0
81	Completed	238	500	31	24	207	500	1	1	1	24	3	1	0	24	1	0	0	2	0	24	3	24	0	24	24	24	0	0	11	0	1	0	0	0	0	0	4	11	1	0	4	0
82	Completed	236	489	22	23	214	489	1	1	2	23	2	2	3	12	1	0	3	1	0	12	1	12	0	12	12	23	0	24	16	2	0	0	0	3	0	0	0	4	2	1	0	0
83	Completed	253	478	25	23	228	478	1	1	1	23	4	0	1	11	1	1	0	0	0	11	5	11	0	11	11	0	0	12	12	1	0	1	0	1	4	4	4	0	3	0	0	0	0	0
84	Completed	250	482	29	23	221	482	1	1	1	22	4	2	1	10	1	0	4	1	0	10	3	10	0	10	10	0	22	11	22	2	2	0	22	1	4	1	0	0	1	0	0	2	0	0
85	Completed	249	491	30	23	219	491	1	1	1	23	5	0	3	9	1	0	2	1	1	9	1	9	0	9	9	23	0	10	0	1	0	0	0	3	4	0	0	0	0	0	12	0	0	0
86	Completed	247	478	31	23	216	478	1	1	1	23	3	2	0	11	1	1	2	1	0	11	2	11	0	11	11	23	0	9	0	3	0	0	0	0	0	0	0	0	1	4	0	0	4	4
87	Completed	250	483	41	23	209	483	1	1	1	23	3	2	2	16	1	1	2	3	0	16	2	16	0	16	16	23	0	11	8	1	2	0	0	2	0	0	4	0	2	0	14	2	0	0
88	Failed	190	0	44	5	146	0	1	1	2	4	4	1	2	12	1	0	4	2	0	12	2	12	0	12	12	4	0	16	0	0	1	0	0	2	4	0	0	2	0	0	0	1	0	0
89	Failed	162	0	28	4	134	0	1	1	2	4	5	2	1	10	1	0	0	0	0	10	2	10	0	10	10	0	0	12	0	1	2	4	9	1	1	4	0	0	2	4	0	2	0	4
90	Failed	183	0	62	4	121	0	1	1	2	4	5	1	0	18	1	1	4	3	0	18	2	18	0	18	18	4	0	10	2	2	1	0	0	0	0	0	0	0	0	4	0	0	0	4
91	Failed	251	310	43	16	208	310	1	1	2	16	5	1	0	15	1	0	2	2	0	15	3	15	0	15	15	16	0	18	3	0	3	0	0	0	0	0	0	0	0	4	0	1	4	4
92	Failed	243	108	48	13	195	108	1	1	2	12	3	2	2	16	1	1	3	3	1	16	4	16	0	16	16	12	0	0	5	0	1	0	0	2	0	0	4	0	2	0	0	0	0	0
93	Failed	254	120	32	14	222	120	1	1	2	14	3	1	0	10	1	1	1	3	0	10	2	10	0	10	10	14	0	0	12	0	0	0	12	0	0	0	0	1	1	1	0	0	0	1
94	Died	99	0	21	3	78	0	1	1	2	3	3	1	0	12	1	0	2	3	0	12	1	12	1	12	12	3	0	0	9	0	1	4	0	0	4	4	0	0	2	5	11	1	4	0
95	Died	243	197	0	14	243	197	1	1	1	14	3	1	2	10	1	0	2	2	0	10	2	10	0	10	10	0	14	23	24	0	2	0	14	2	0	0	4	0	1	3	0	0	4	0
96	Died	239	267	0	16	239	267	1	1	1	14	3	2	1	12	1	1	2	2	0	12	1	12	0	12	12	14	0	0	12	2	0	0	0	1	0	0	4	0	3	1	0	2	4	1
97	Died	251	188	15	15	236	180	1	1	1	15	3	0	2	9	1	0	3	3	0	9	2	9	1	9	9	15	0	0	11	0	2	4	0	2	0	4	4	2	1	0	0	4	0	0
98	Died	198	0	7	6	191	0	1	1	2	6	4	2	1	12	1	1	2	2	2	12	5	12	0	12	12	6	0	22	10	0	0	4	0	0	0	4	0	1	2	0	0	2
99	Died	108	0	12	5	96	0	1	1	2	5	3	0	3	12	1	0	4	3	0	12	4	12	2	12	12	5	0	0	11	0	0	4	0	1	4	4	0	2	1	4	0	2
100	Died	245	423	3	20	242	423	1	1	2	18	5	2	1	17	1	1	2	2	0	17	5	17	0	17	17	18	0	0	9	0	2	0	0	0	0	0	4	1	2	0	0	1
101	Died	241	389	6	19	235	385	1	1	2	19	4	2	0	15	1	0	2	3	0	15	5	15	0	15	15	19	0	8	11	1	1	1	0	0	0	1	1	1	1	0	0	0
102	Died	244	269	2	16	242	269	1	1	1	16	4	1	1	19	1	0	3	3	0	19	4	19	0	19	19	16	0	0	4	0	2	5	11	1	4	0	0	1	3	0	0	0
103	Defaulted	247	400	0	20	247	400	1	1	1	19	3	2	2	15	1	1	3	2	0	15	4	15	0	15	15	19	0	0	7	0	1	3	0	0	4	0	0	0	1	0	0	2
104	Defaulted	232	328	9	19	223	319	1	1	1	17	4	1	1	19	1	0	1	3	1	19	4	19	0	19	19	17	0	2	6	0	3	1	0	2	4	1	0	1	0	4	0	0
105	Defaulted	252	412	49	21	203	398	1	1	1	21	4	1	1	16	1	0	4	3	0	16	3	16	0	16	16	21	0	3	2	2	1	0	0	4	0	0	0	3	1	0	0	0
106	Defaulted	242	387	0	19	242	387	1	1	1	12	2	2	0	11	1	0	1	3	0	11	1	11	1	11	11	0	12	6	4	0	0	4	12	7	1	6	4	4	0	2	5	11
